# Supplementary material for: Comparative Mitogenomics and Phylogenetic Analyses of Pentatomoidea (Hemiptera: Heteroptera)
Source: Genes (Basel). 2021 Aug 25;12(9):1306. doi: 10.3390/genes12091306 (PMC8471585; doi:10.3390/genes12091306)
Supplement: Supplementary file 1 [file genes-12-01306-s001.zip]

Archive with 1 entries (1 files):
- genes-1325796-supplementary.pdf
